# Supplementary material for: Human Trabecular Meshwork (HTM) Cells Treated with TGF-β2 or Dexamethasone Respond to Compression Stress in Different Manners
Source: Biomedicines. 2022 Jun 6;10(6):1338. doi: 10.3390/biomedicines10061338 (PMC9219943; doi:10.3390/biomedicines10061338)
Supplement: Supplementary file 1 [file biomedicines-10-01338-s001.zip]

Archive with 1 entries (1 files):
- biomedicines-1736965-supplementary (1).pdf
